# Supplementary material for: Small but Mighty: A Microfluidic Biofuel Cell-Based Biosensor for the Determination of Ethanol
Source: Molecules. 2025 Feb 3;30(3):673. doi: 10.3390/molecules30030673 (PMC11821114; doi:10.3390/molecules30030673)
Supplement: Supplementary file 1 [file molecules-30-00673-s001.zip]

Archive with 1 entries (1 files):
- molecules-3347089-supplementary.pdf
